# Supplementary material for: Gene Expression Profiling Provides an Improved Characterization of CD79B-Mutated Diffuse Large B-Cell Lymphomas
Source: J Pers Med. 2025 Nov 10;15(11):548. doi: 10.3390/jpm15110548 (PMC12653173; doi:10.3390/jpm15110548)
Supplement: Supplementary file 1 [file jpm-15-00548-s001.zip]

Archive with 1 entries (1 files):
- jpm-3837571-supplementary.pdf
